# Supplementary material for: OsMYB306‐OsRAV11 Regulates Resistance of Rice to Striped Stem Borer by Modulating Serotonin Biosynthesis
Source: Plant Biotechnol J. 2026 May 7;24(8):4951–65. doi: 10.1111/pbi.70680 (PMC13387888; doi:10.1111/pbi.70680)
Supplement: Supplementary file 2 — Table S1: Genes revealed by sequencing of positive clones in a Y1H library screen using OsT5H promoter as bait. Table S2: Transcription factors that could bind to the OsT5H promoter, as predicted by PlantRegMap. Table S3: Potential transcription factors interacting with OsMYB306 identified by IP‐MS analysis. Table S4: Primers used in this study. [file PBI-24-4951-s002.xlsx]

## Sheet: Supplemental Table 1
Supplemental Table 1. Transcription factors that could bind to the OsT5H promoter, as predicted by PlantRegMap
No.	MSU_Locus	matched sequence	start	stop	strand	p-value
1	LOC_Os01g09850	CATGAAAAGACAAACATT	70	87	-	6.09e-06
2	LOC_Os01g14010	CATGAAAAGACAAACATTTA	68	87	-	2.67e-06
3	LOC_Os01g16810	TTGAAAACCGTTA	545	557	+	9.33e-06
4	LOC_Os01g47560	GGGGTTGACTTTT	1043	1055	+	1.72e-06
5	LOC_Os01g49830	CAAATTATTTTTGTTTT	616	632	+	4.23e-06
6	LOC_Os01g51610	ATTTACATGCAAATT	1369	1383	+	4.49e-06
		AAATACATGCATGAG	651	665	-	7.98e-07
7	LOC_Os01g53260	GGGTTGACTTTTCT	1044	1057	+	2.37e-06
8	LOC_Os01g54600	AAAAGTCAACC	1045	1055	-	7.29e-06
9	LOC_Os01g55580	TATTTGAATT	29	38	-	8.36e-06
10	LOC_Os01g61080	AAAAGTCAACC	1045	1055	-	3.61e-06
11	LOC_Os01g68370	CTGCATGCA	134	142	-	3.54e-06
12	LOC_Os02g03690	TGGCACGTGTGAAGT	2132	2146	-	4.66e-06
		TCACACGTGCCATCT	2135	2149	+	6.45e-08
13	LOC_Os02g08440	GGGGTTGACTTTTCT	1043	1057	+	2.05e-06
14	LOC_Os02g16540	GGGGTTGACTTTT	1043	1055	+	1.46e-06
15	LOC_Os02g41510	TACCTCTCCTCCAACCAACCA	2443	2463	+	4.45e-06
16	LOC_Os02g42870	TGGTTGGTAGTTGGG	1821	1835	+	3.67e-06
17	LOC_Os02g45250	GCATTAAATGT	1404	1414	-	5.52e-06
18	LOC_Os02g47190	AAACGAATCTTTCG	1351	1364	-	9.61e-06
19	LOC_Os02g47810	AATGTGATAGAAAAGTTAAAA	918	938	-	4.02e-06
20	LOC_Os03g10140	CATGAAAAGACAAACAT	71	87	-	4.26e-06
21	LOC_Os03g20900	AAACGAATCTTTCG	1351	1364	-	9.59e-06
22	LOC_Os03g51690	TCCTCCATCTCTCCATCTCC	331	350	-	4.96e-06
		TGCCCTCGTCTTCCTCCTCC	413	432	-	9.5e-06
23	LOC_Os03g55080	AAAGTCAACC	1045	1054	-	6.09e-06
24	LOC_Os03g58830	AAGATGGCACGTGTGAAGTGC	2130	2150	-	9.58e-06
25	LOC_Os03g60630	TATAAAGTATAAAATATAGAG	1788	1808	+	4.52e-06
		AGAAAAGTTAAAAGTTTGAAG	910	930	-	3.92e-06
26	LOC_Os04g21950	GGGGTTGACTTTTC	1043	1056	+	1.15e-06
27	LOC_Os04g32590	AATCCAATTAACCCTTAA	574	591	+	1.91e-06
28	LOC_Os04g40930	TTAACCACGG	2488	2497	+	5.17e-06
29	LOC_Os04g43680	TACCTCTCCTCCAACCAACCA	2443	2463	+	4.45e-06
30	LOC_Os04g50920	AAAAGTCAACCCC	1043	1055	-	1.91e-06
31	LOC_Os05g03020	TCTCCTCCATCTCTCCATC	334	352	-	7.11e-06
		CGTCTTCCTCCTCCACCCT	408	426	-	3.61e-06
		CCTCGTCTTCCTCCTCCAC	411	429	-	1.61e-08
		TGCCCTCGTCTTCCTCCTC	414	432	-	6.43e-06
32	LOC_Os05g04820	CCCAACTACCAACCA	1821	1835	-	2.87e-06
33	LOC_Os05g09020	GGTTGACTTTTCT	1045	1057	+	1.91e-06
34	LOC_Os05g25770	GGGGTTGACTTTT	1043	1055	+	2.22e-06
35	LOC_Os05g28350	CGCTGCCCCC	113	122	-	2.2e-06
36	LOC_Os06g10600	GCATTAAATGT	1404	1414	-	5.94e-07
		ACATTAAATGT	1432	1442	-	8.12e-06
37	LOC_Os06g47150	GTAATGTTTTTGGCCAAAATT	1441	1461	+	7.58e-06
38	LOC_Os07g02060	AAAGTCAACC	1045	1054	-	6.09e-06
39	LOC_Os07g30774	AAGCTTGAAAAACGTGTG	291	308	-	5.37e-06
40	LOC_Os08g33940	CAACTACCAACCAGA	1819	1833	-	4.44e-06
		CTCCAACCAACCACC	2451	2465	+	3.72e-06
		AACCAACCACCCACT	2455	2469	+	7.35e-06
41	LOC_Os09g38000	TGCGTATCGACCAAGCA	2116	2132	-	7.94e-06
42	LOC_Os09g38340	TGTTTGTCTTTTCATG	72	87	+	9.72e-06
43	LOC_Os10g02584	AGGAGATGGAGAGATGGAGGAGAG	330	353	+	9.89e-06
		GAGATGGAGAGATGGAGGAGAGAA	332	355	+	8.49e-06
44	LOC_Os11g03440	ATGCCCCAACTACCAACCA	1821	1839	-	6.88e-06
45	LOC_Os11g29870	AAAAGTCAACCCC	1043	1055	-	2.04e-06
46	LOC_Os12g01490	AAAAGAATTTT	2073	2083	-	1.07e-06
47	LOC_Os12g03150	ATGCCCCAACTACCAACCA	1821	1839	-	6.88e-06
48	LOC_Os12g32250	AAAAGTCAACC	1045	1055	-	3.02e-06

## Sheet: Supplemental Table 2
Supplemental Table 2. Genes revealed by sequencing of positive clones in a Y1H library screen using OsT5H promoter as bait
No.	Locus ID	Note
1	LOC_Os04g48710
2	LOC_Os08g42470	TF1
3	LOC_Os09g21370
4	LOC_Os11g10770
5	LOC_Os01g15270
6	LOC_Os09g12770	TF2
7	LOC_Os10g42430	TF3
8	LOC_Os06g06730
9	LOC_Os10g01470	TF4
10	LOC_Os06g43590
11	LOC_Os05g50310	TF5
12	LOC_Os10g38700
13	LOC_Os11g40100
14	LOC_Os06g43710
15	LOC_Os02g07450	TF6
16	LOC_Os08g33940	TF7
17	LOC_Os05g27940
18	LOC_Os03g15960
19	LOC_Os07g46750
20	LOC_Os05g33880
21	LOC_Os04g31710
22	LOC_Os04g29920
23	LOC_Os04g56430
24	LOC_Os08g34010	TF8
25	LOC_Os01g23620
26	LOC_Os02g50240
27	LOC_Os12g23200
28	LOC_Os05g34270
29	LOC_Os03g42750
30	LOC_Os01g47680
31	LOC_Os05g21180
32	LOC_Os10g40740	TF9

## Sheet: Supplemental Table 3
Supplemental Table 3. Potential transcription factors interacting with OsMYB306 identified by IP-MS analysis
No.	Accession	Gene Name	Locus ID
1	Q6EU15	Os02g0672100	LOC_Os02g45054
2	B8B2J4	OsI_24495	BGIOSGA023620
3	A0A0P0UZL2	Os01g0213800	LOC_Os01g11550
4	B8BFL7	OsI_32561	LOC_Os10g02584
5	B8AU62	OsI_17389	BGIOSGA017118
6	Q8RZX9	Os01g0693400	LOC_Os01g49830
7	Q0DMQ1	OSJNBa0052F07.24	LOC_Os03g58470
8	B8AC57	OsI_01264	LOC_Os01g15600
9	Q01JQ3	H0523F07.10	LOC_Os04g38410
10	Q25A30	H0721B11.1	LOC_Os04g55520
11	B9FKV8	OsJ_19012	LOC_Os05g41070
12	Q0D8V4	P0474G09.114	LOC_Os07g03240
13	Q0J6N4	OSH45	LOC_Os08g19650
14	Q259D2	H0801D08.7	LOC_Os04g58200
15	A2XGJ5	OsI_11515	BGIOSGA010765
16	Q9XE33	NFYC6	LOC_Os08g38780

## Sheet: Supplemental Table 4
Supplemental Table 4. Primers used in this study
Primer name	Forward sequence (5'→3')	Reverse sequence (5'→3')
For transgenic plants construction
OsMYB306-sgRNA-1	GCCGTCCGCCTTCACGCAGCACGG	AAACCCGTGCTGCGTGAAGGCGGA
OsMYB306-sgRNA-2	GCCGGTGAAGGCGGAGGTGAAGAA	AAACTTCTTCACCTCCGCCTTCAC
OsRAV11-sgRNA-1	GCCGGCTCGTCCACGGACAAGCTG	AAACCAGCTTGTCCGTGGACGAGC
OsRAV11-sgRNA-2	GCCGGTGGATGATACCAACAGCGG	AAACCCGCTGTTGGTATCATCCAC
OsRAV11-OX	CGGTATCGATAAGCTTATGGACAGCTCCAGCTGC	ATTCGATATCAAGCTTTACTAGTGCCAGCTCTAT
For Y1H assay
pAbAi-ProOsT5H	CCCGGGGATCTGTCGACATTATAATGGCATGATTA	CATGCCTCGAGGTCGACTAACCGTGGTTAAGTGGG
AD-OsMYB306	CAGATTACGCTCATATGATGGGGAGGCCGCCGTGC	GCCTCCATGGCCATATGCTAAAAGAACTCACTCGGGT
AD-OsRAV11	CAGATTACGCTCATATGATGGACAGCTCCAGCTGC	GCCTCCATGGCCATATGCTATACTAGTGCCAGCTC
pHIS2-ProOsT5H	CACTATAGGGCGAATTCATATTGATGTGACATATATGCC	AGCTCCCCGGGAATTCTAACCGTGGTTAAGTGGGGAAG
pHIS2-p1	CACTATAGGGCGAATTCTGAAATTATTTTTTTCATTCG	AGCTCCCCGGGAATTCTAACCGTGGTTAAGTGGGGAAG
pHIS2-p2	CACTATAGGGCGAATTCCATCTGTGACTGTAAAGTGGGCA	AGCTCCCCGGGAATTCAATAATTTCATAATTTGTCTGG
pHIS2-p3	CACTATAGGGCGAATTCCTTTCAATTTTATTTTAGTGTG	AGCTCCCCGGGAATTCGTCACAGATGTTACATATAAAGC
pHIS2-p4	CACTATAGGGCGAATTCATTATAATGGCATGATTACAA	AGCTCCCCGGGAATTCAAATTGAAAGTTTGGTTAAA
pHIS2-p5	CACTATAGGGCGAATTCATATTGATGTGACATATATGCC	AGCTCCCCGGGAATTCCCATTATAATTTCCCTATTAT
For EMSA
Biotin-Pr-OsT5H	TCTCCTCCAACCAACCACCCACT	AGTGGGTGGTTGGTTGGAGGAGA
Biotin-Mut-Pr-OsT5H	TCTCCTTTTTTTTTTTTTTCACT	AGTGAAAAAAAAAAAAAAGGAGA
pET32a-OsMYB306	CGACGGAGCTCGAATTCATGGACAGCTCCAGCTGC	ATATCGGATCCGAATTCTACTAGTGCCAGCTCTAT
For DLR assay
LUC-ProOsT5H	CCCTCGAGGTCGACATATTGATGTGACATATATGCC	ATCGATACCGTCGACTAACCGTGGTTAAGTGGGGAAG
35S-OsMYB306	AGCTTGATATCGAATTCATGGGGAGGCCGCCGTGC	CGGGCTGCAGGAATTCCTAAAAGAACTCACTCGGGT
35S-OsRAV11	AGCTTGATATCGAATTCATGGACAGCTCCAGCTGC	CGGGCTGCAGGAATTCCTATACTAGTGCCAGCTC
For Y2H assay
BD-OsMYB306	AGGAGGACCTGCATATGATGGGGAGGCCGCCGTGC	GCCTCCATGGCCATATGCTAAAAGAACTCACTCGGGT
BD-OsMYB306-B	AGGAGGACCTGCATATGATGGGGAGGCCGCCGTGC	GCCTCCATGGCCATATGCTACCCCGGCCGGAGGTA
BD-OsMYB306-C	AGGAGGACCTGCATATGATGATCAAGCGGGGGAACTT	GCCTCCATGGCCATATGCTACTTCTTCTTGAGGTGCG
BD-OsMYB306-D	AGGAGGACCTGCATATGATGAAGAAGAAGCTCAAGAA	GCCTCCATGGCCATATGCTAAAAGAACTCACTCGGGT
BD-OsMYB306-E	AGGAGGACCTGCATATGATGGGGAGGCCGCCGTGC	GCCTCCATGGCCATATGTCGAGCAGCCAGCTCTCCAG
BD-OsMYB306-F	AGGAGGACCTGCATATGATGGGGAGGCCGCCGTGC	GCCTCCATGGCCATATGGTCCTTCGTCTTGCTGGTGA
BD-OsMYB306-G	AGGAGGACCTGCATATGATGGGGAGGCCGCCGTGC	GCCTCCATGGCCATATGCCCGGACAGCACCGACGCCG
For BiFC assay
OsMYB306-cEYFP	AGAACAAAAGCTGGTACCATGGGGAGGCCGCCGTGC	CTGCCGCCCATGGGTACCTCAAAGAACTCACTCGGGT
nEYFP-OsRAV11	CACGTGTGGCGGGAGCTCATGGACAGCTCCAGCTGC	TCGGGGAAATTCGAGCTCCTATACTAGTGCCAGCTC
For LCI assay
OsMYB306-nLUC	GGGACGAGCTCGGTACCATGGGGAGGCCGCCGTGC	TACGAGATCTGGTCGACAAAGAACTCACTCGGGT
cLUC-OsRAV11	CGTCCCGGGGCGGTACCATGGACAGCTCCAGCTGC	AAGCTCTGCAGGTCGACCTATACTAGTGCCAGCTC
For ChIP-qPCR assay
ChIP-F1	AGTGATTCAGCTTCCACGCACACAG	CGCAGCGTCGCCGCTAATTCATGTG
ChIP-F2	GGCATGATTACAAATTGTTAAATAG	CCGTACATTAATATGGAAAACAAAA
ChIP-F3	TATTTGCTGGTGATATTTGAAAGGC	TTTGAAGAATCTAAACACGGTGAAGG
ChIP-F4	ACATTTTCAACGTAAAACGAACATA	GCCGTTCTTTTCTAAACAACCGTAG
ChIP-F5	ATTTCCTTATCTTGGATGGTAGCAA	GTGGAATGCGACAGATAGTGTATAC
ChIP-F6	CGCCGCCATTGTTGCTCCTCCTCTG	GACTAGCTCCGTCATCACCCACTCC
ChIP-Ubq	AACCAGCTGAGGCCCAAGA	ACGATTGATTTAACCAGTCCATGA
For qRT-PCR
qRT-Actin	CAGCACATTCCAGCAGAT	GGCTTAGCATTCTTGGGT
qRT-OsT5H	CACCATCGGCGACTTCTTCCC	AGCTCCGTCATCACCCACTCC
qRT-OsMYB306	CTCGACGGTCACCAGCAAGAC	TGGCACCACCACGTCCATG
qRT-OsRAV11	GAAGCAGCACGCCGAGAAGCAC	TTCTCCTTGACGAAGCGGCTCC
